# Supplementary material for: Tree of Sex: A database of sexual systems
Source: Sci Data. 2014 Jun 24;1:140015. doi: 10.1038/sdata.2014.15 (PMC4322564; doi:10.1038/sdata.2014.15)
Supplement: Supplementary file 1 [file sdata201415-isa1.zip]

Archive with 3 entries (3 files):
- i_Investigation.txt
- s_otto.txt
- a_otto.txt
