# Supplementary material for: Tree of Sex: A database of sexual systems
Source: Sci Data. 2014 Jun 24;1:140015. doi: 10.1038/sdata.2014.15 (PMC4322564; doi:10.1038/sdata.2014.15)
Supplement: Supplementary file 1 [file sdata201415-isa1.zip › i_Investigation.txt]

# Investigation File generated for Scientific Data with Investigation File Authoring Tool version 0.1.0 on 17/12/2014 - This metadata file is CC0
ONTOLOGY SOURCE REFERENCE
Term Source Name	NCBITAXON	UBERON	OBI	ERO	BAO
Term Source File	http://data.bioontology.org/ontologies/NCBITAXON	http://data.bioontology.org/ontologies/UBERON	http://data.bioontology.org/ontologies/OBI	http://data.bioontology.org/ontologies/ERO	http://data.bioontology.org/ontologies/BAO
Term Source Version	1.2	releases/2013-12-15	2014-08-18	2013-08-02	2.0
Term Source Description	National Center for Biotechnology Information (NCBI) Organismal Classification	Uber Anatomy Ontology	Ontology for Biomedical Investigations	Eagle-I Research Resource Ontology	BioAssay Ontology
INVESTIGATION
Investigation Identifier
Investigation Title
Investigation Description
Investigation Submission Date
Investigation Public Release Date
INVESTIGATION PUBLICATIONS
Investigation PubMed ID
Investigation Publication DOI
Investigation Publication Author List
Investigation Publication Title
Investigation Publication Status
Investigation Publication Status Term Accession Number
Investigation Publication Status Term Source REF
INVESTIGATION CONTACTS
Investigation Person Last Name
Investigation Person Mid Initials
Investigation Person First Name
Investigation Person Address
Investigation Person Phone
Investigation Person Fax
Investigation Person Email
Investigation Person Affiliation
Investigation Person Roles
Investigation Person Roles Term Accession Number
Investigation Person Roles Term Source REF
STUDY
Study Identifier	10.1038/sdata.2014.15
Study Title	Tree of Sex: A database of sexual systems
Study Submission Date	17/04/2014
Study Public Release Date	24/06/2014
Study Description	http://www.nature.com/articles/sdata201415#abstract
Study File Name	s_otto.txt
Comment[Subject Keywords]	Biological sciences/Zoology;Biological sciences/Plant sciences/Plant reproduction;Biological sciences/Evolution/Systematics
Comment[Manuscript Licence]	CC BY-4.0
Comment[Experimental Metadata Licence]	CC0
Comment[Supplementary Information File Name]	
Comment[Supplementary Information File Type]	x-zip-compressed
Comment[Supplementary Information File URL]	http://www.nature.com/articles/sdata201415#supplementary-information
Comment[Data Repository]	Dryad Digital Repository
Comment[Data Record Accession]	doi:10.5061/dryad.v1908 
Comment[Data Record URI]	http://dx.doi.org/10.5061/dryad.v1908
STUDY DESIGN DESCRIPTORS
Study Design Type	observation design	species comparison design	data integration
Study Design Type Term Accession Number	OBI:0300311	OBI:0001310	""
Study Design Type Term Source REF	OBI	OBI	""
STUDY PUBLICATIONS
Study PubMed ID
Study Publication DOI
Study Publication Author List
Study Publication Title
Study Publication Status
Study Publication Status Term Accession Number
Study Publication Status Term Source REF
STUDY FACTORS
Study Factor Name
Study Factor Type
Study Factor Type Term Accession Number
Study Factor Type Term Source REF
STUDY ASSAYS
Study Assay Measurement Type	phenotypic profiling
Study Assay Measurement Type Term Accession Number	""
Study Assay Measurement Type Term Source REF	""
Study Assay Technology Type	phenotype characterization
Study Assay Technology Type Term Accession Number	ERO:0000923
Study Assay Technology Type Term Source REF	ERO
Study Assay Technology Platform	database compilation
Study Assay File Name	a_otto.txt
STUDY PROTOCOLS
Study Protocol Name	Sample collection	Vertebrate traits	Invertebrate traits	Plant traits
Study Protocol Type	experimental design method	data collection method	data collection method	data collection method
Study Protocol Type Term Accession Number	BAO:0002336	ERO:0001932	ERO:0001932	ERO:0001932
Study Protocol Type Term Source REF	BAO	ERO	ERO	ERO
Study Protocol Description				
Study Protocol URI	""	""	""	""
Study Protocol Version				
Study Protocol Parameters Name	""	""	""	""
Study Protocol Parameters Name Term Accession Number	""	""	""	""
Study Protocol Parameters Name Term Source REF	""	""	""	""
Study Protocol Components Name	""	""	""	""
Study Protocol Components Type	""	""	""	""
Study Protocol Components Type Term Accession Number	""	""	""	""
Study Protocol Components Type Term Source REF	""	""	""	""
STUDY CONTACTS
Study Person Last Name
Study Person First Name
Study Person Mid Initials
Study Person Email
Study Person Phone
Study Person Fax
Study Person Address
Study Person Affiliation
Study Person Roles
Study Person Roles Term Accession Number
Study Person Roles Term Source REF
Comment[Study Person ORCID]
Comment[Funder]
Comment[FundRef ID]
Comment[Funder Term Source REF]
Comment[Grant Identifier]
