# Supplementary material for: Tree of Sex: A database of sexual systems
Source: Sci Data. 2014 Jun 24;1:140015. doi: 10.1038/sdata.2014.15 (PMC4322564; doi:10.1038/sdata.2014.15)
Supplement: Supplementary file 1 [file sdata201415-isa1.zip › a_otto.txt]

Sample Name	Protocol REF	Assay Name	Raw Data File	Comment[Data Repository]	Comment[Data Record Accession]	Comment[Data URL]	Comment[updated data at]
#vertebrates
1_vertebrates1	Vertebrate traits	1_vertebrates1	vertebrateTreeofSex.csv	Dryad Digital Repository	doi:10.5061/dryad.v1908	http://dx.doi.org/10.5061/dryad.v1908	http://purl.org/nescent/treeofsex
1_vertebrates2	Vertebrate traits	1_vertebrates2	vertebrateTreeofSex.csv	Dryad Digital Repository	doi:10.5061/dryad.v1908	http://dx.doi.org/10.5061/dryad.v1908	http://purl.org/nescent/treeofsex
1_vertebrates3	Vertebrate traits	1_vertebrates3	vertebrateTreeofSex.csv	Dryad Digital Repository	doi:10.5061/dryad.v1908	http://dx.doi.org/10.5061/dryad.v1908	http://purl.org/nescent/treeofsex
1_vertebrates4	Vertebrate traits	1_vertebrates4	vertebrateTreeofSex.csv	Dryad Digital Repository	doi:10.5061/dryad.v1908	http://dx.doi.org/10.5061/dryad.v1908	http://purl.org/nescent/treeofsex
1_vertebrates5	Vertebrate traits	1_vertebrates5	vertebrateTreeofSex.csv	Dryad Digital Repository	doi:10.5061/dryad.v1908	http://dx.doi.org/10.5061/dryad.v1908	http://purl.org/nescent/treeofsex
1_vertebrates6	Vertebrate traits	1_vertebrates6	vertebrateTreeofSex.csv	Dryad Digital Repository	doi:10.5061/dryad.v1908	http://dx.doi.org/10.5061/dryad.v1908	http://purl.org/nescent/treeofsex
1_vertebrates7	Vertebrate traits	1_vertebrates7	vertebrateTreeofSex.csv	Dryad Digital Repository	doi:10.5061/dryad.v1908	http://dx.doi.org/10.5061/dryad.v1908	http://purl.org/nescent/treeofsex
1_vertebrates8	Vertebrate traits	1_vertebrates8	vertebrateTreeofSex.csv	Dryad Digital Repository	doi:10.5061/dryad.v1908	http://dx.doi.org/10.5061/dryad.v1908	http://purl.org/nescent/treeofsex
1_vertebrates9	Vertebrate traits	1_vertebrates9	vertebrateTreeofSex.csv	Dryad Digital Repository	doi:10.5061/dryad.v1908	http://dx.doi.org/10.5061/dryad.v1908	http://purl.org/nescent/treeofsex
1_vertebrates10	Vertebrate traits	1_vertebrates10	vertebrateTreeofSex.csv	Dryad Digital Repository	doi:10.5061/dryad.v1908	http://dx.doi.org/10.5061/dryad.v1908	http://purl.org/nescent/treeofsex
1_vertebrates11	Vertebrate traits	1_vertebrates11	vertebrateTreeofSex.csv	Dryad Digital Repository	doi:10.5061/dryad.v1908	http://dx.doi.org/10.5061/dryad.v1908	http://purl.org/nescent/treeofsex
1_vertebrates12	Vertebrate traits	1_vertebrates12	vertebrateTreeofSex.csv	Dryad Digital Repository	doi:10.5061/dryad.v1908	http://dx.doi.org/10.5061/dryad.v1908	http://purl.org/nescent/treeofsex
1_vertebrates13	Vertebrate traits	1_vertebrates13	vertebrateTreeofSex.csv	Dryad Digital Repository	doi:10.5061/dryad.v1908	http://dx.doi.org/10.5061/dryad.v1908	http://purl.org/nescent/treeofsex
1_vertebrates14	Vertebrate traits	1_vertebrates14	vertebrateTreeofSex.csv	Dryad Digital Repository	doi:10.5061/dryad.v1908	http://dx.doi.org/10.5061/dryad.v1908	http://purl.org/nescent/treeofsex
1_vertebrates15	Vertebrate traits	1_vertebrates15	vertebrateTreeofSex.csv	Dryad Digital Repository	doi:10.5061/dryad.v1908	http://dx.doi.org/10.5061/dryad.v1908	http://purl.org/nescent/treeofsex
1_vertebrates16	Vertebrate traits	1_vertebrates16	vertebrateTreeofSex.csv	Dryad Digital Repository	doi:10.5061/dryad.v1908	http://dx.doi.org/10.5061/dryad.v1908	http://purl.org/nescent/treeofsex
1_vertebrates17	Vertebrate traits	1_vertebrates17	vertebrateTreeofSex.csv	Dryad Digital Repository	doi:10.5061/dryad.v1908	http://dx.doi.org/10.5061/dryad.v1908	http://purl.org/nescent/treeofsex
1_vertebrates18	Vertebrate traits	1_vertebrates18	vertebrateTreeofSex.csv	Dryad Digital Repository	doi:10.5061/dryad.v1908	http://dx.doi.org/10.5061/dryad.v1908	http://purl.org/nescent/treeofsex
1_vertebrates19	Vertebrate traits	1_vertebrates19	vertebrateTreeofSex.csv	Dryad Digital Repository	doi:10.5061/dryad.v1908	http://dx.doi.org/10.5061/dryad.v1908	http://purl.org/nescent/treeofsex
1_vertebrates20	Vertebrate traits	1_vertebrates20	vertebrateTreeofSex.csv	Dryad Digital Repository	doi:10.5061/dryad.v1908	http://dx.doi.org/10.5061/dryad.v1908	http://purl.org/nescent/treeofsex
1_vertebrates21	Vertebrate traits	1_vertebrates21	vertebrateTreeofSex.csv	Dryad Digital Repository	doi:10.5061/dryad.v1908	http://dx.doi.org/10.5061/dryad.v1908	http://purl.org/nescent/treeofsex
1_vertebrates22	Vertebrate traits	1_vertebrates22	vertebrateTreeofSex.csv	Dryad Digital Repository	doi:10.5061/dryad.v1908	http://dx.doi.org/10.5061/dryad.v1908	http://purl.org/nescent/treeofsex
1_vertebrates23	Vertebrate traits	1_vertebrates23	vertebrateTreeofSex.csv	Dryad Digital Repository	doi:10.5061/dryad.v1908	http://dx.doi.org/10.5061/dryad.v1908	http://purl.org/nescent/treeofsex
1_vertebrates24	Vertebrate traits	1_vertebrates24	vertebrateTreeofSex.csv	Dryad Digital Repository	doi:10.5061/dryad.v1908	http://dx.doi.org/10.5061/dryad.v1908	http://purl.org/nescent/treeofsex
1_vertebrates25	Vertebrate traits	1_vertebrates25	vertebrateTreeofSex.csv	Dryad Digital Repository	doi:10.5061/dryad.v1908	http://dx.doi.org/10.5061/dryad.v1908	http://purl.org/nescent/treeofsex
1_vertebrates26	Vertebrate traits	1_vertebrates26	vertebrateTreeofSex.csv	Dryad Digital Repository	doi:10.5061/dryad.v1908	http://dx.doi.org/10.5061/dryad.v1908	http://purl.org/nescent/treeofsex
1_vertebrates27	Vertebrate traits	1_vertebrates27	vertebrateTreeofSex.csv	Dryad Digital Repository	doi:10.5061/dryad.v1908	http://dx.doi.org/10.5061/dryad.v1908	http://purl.org/nescent/treeofsex
1_vertebrates28	Vertebrate traits	1_vertebrates28	vertebrateTreeofSex.csv	Dryad Digital Repository	doi:10.5061/dryad.v1908	http://dx.doi.org/10.5061/dryad.v1908	http://purl.org/nescent/treeofsex
1_vertebrates29	Vertebrate traits	1_vertebrates29	vertebrateTreeofSex.csv	Dryad Digital Repository	doi:10.5061/dryad.v1908	http://dx.doi.org/10.5061/dryad.v1908	http://purl.org/nescent/treeofsex
1_vertebrates30	Vertebrate traits	1_vertebrates30	vertebrateTreeofSex.csv	Dryad Digital Repository	doi:10.5061/dryad.v1908	http://dx.doi.org/10.5061/dryad.v1908	http://purl.org/nescent/treeofsex
1_vertebrates31	Vertebrate traits	1_vertebrates31	vertebrateTreeofSex.csv	Dryad Digital Repository	doi:10.5061/dryad.v1908	http://dx.doi.org/10.5061/dryad.v1908	http://purl.org/nescent/treeofsex
1_vertebrates32	Vertebrate traits	1_vertebrates32	vertebrateTreeofSex.csv	Dryad Digital Repository	doi:10.5061/dryad.v1908	http://dx.doi.org/10.5061/dryad.v1908	http://purl.org/nescent/treeofsex
1_vertebrates33	Vertebrate traits	1_vertebrates33	vertebrateTreeofSex.csv	Dryad Digital Repository	doi:10.5061/dryad.v1908	http://dx.doi.org/10.5061/dryad.v1908	http://purl.org/nescent/treeofsex
1_vertebrates34	Vertebrate traits	1_vertebrates34	vertebrateTreeofSex.csv	Dryad Digital Repository	doi:10.5061/dryad.v1908	http://dx.doi.org/10.5061/dryad.v1908	http://purl.org/nescent/treeofsex
1_vertebrates35	Vertebrate traits	1_vertebrates35	vertebrateTreeofSex.csv	Dryad Digital Repository	doi:10.5061/dryad.v1908	http://dx.doi.org/10.5061/dryad.v1908	http://purl.org/nescent/treeofsex
1_vertebrates36	Vertebrate traits	1_vertebrates36	vertebrateTreeofSex.csv	Dryad Digital Repository	doi:10.5061/dryad.v1908	http://dx.doi.org/10.5061/dryad.v1908	http://purl.org/nescent/treeofsex
1_vertebrates37	Vertebrate traits	1_vertebrates37	vertebrateTreeofSex.csv	Dryad Digital Repository	doi:10.5061/dryad.v1908	http://dx.doi.org/10.5061/dryad.v1908	http://purl.org/nescent/treeofsex
1_vertebrates38	Vertebrate traits	1_vertebrates38	vertebrateTreeofSex.csv	Dryad Digital Repository	doi:10.5061/dryad.v1908	http://dx.doi.org/10.5061/dryad.v1908	http://purl.org/nescent/treeofsex
1_vertebrates39	Vertebrate traits	1_vertebrates39	vertebrateTreeofSex.csv	Dryad Digital Repository	doi:10.5061/dryad.v1908	http://dx.doi.org/10.5061/dryad.v1908	http://purl.org/nescent/treeofsex
1_vertebrates40	Vertebrate traits	1_vertebrates40	vertebrateTreeofSex.csv	Dryad Digital Repository	doi:10.5061/dryad.v1908	http://dx.doi.org/10.5061/dryad.v1908	http://purl.org/nescent/treeofsex
1_vertebrates41	Vertebrate traits	1_vertebrates41	vertebrateTreeofSex.csv	Dryad Digital Repository	doi:10.5061/dryad.v1908	http://dx.doi.org/10.5061/dryad.v1908	http://purl.org/nescent/treeofsex
1_vertebrates42	Vertebrate traits	1_vertebrates42	vertebrateTreeofSex.csv	Dryad Digital Repository	doi:10.5061/dryad.v1908	http://dx.doi.org/10.5061/dryad.v1908	http://purl.org/nescent/treeofsex
1_vertebrates43	Vertebrate traits	1_vertebrates43	vertebrateTreeofSex.csv	Dryad Digital Repository	doi:10.5061/dryad.v1908	http://dx.doi.org/10.5061/dryad.v1908	http://purl.org/nescent/treeofsex
1_vertebrates44	Vertebrate traits	1_vertebrates44	vertebrateTreeofSex.csv	Dryad Digital Repository	doi:10.5061/dryad.v1908	http://dx.doi.org/10.5061/dryad.v1908	http://purl.org/nescent/treeofsex
1_vertebrates45	Vertebrate traits	1_vertebrates45	vertebrateTreeofSex.csv	Dryad Digital Repository	doi:10.5061/dryad.v1908	http://dx.doi.org/10.5061/dryad.v1908	http://purl.org/nescent/treeofsex
1_vertebrates46	Vertebrate traits	1_vertebrates46	vertebrateTreeofSex.csv	Dryad Digital Repository	doi:10.5061/dryad.v1908	http://dx.doi.org/10.5061/dryad.v1908	http://purl.org/nescent/treeofsex
1_vertebrates47	Vertebrate traits	1_vertebrates47	vertebrateTreeofSex.csv	Dryad Digital Repository	doi:10.5061/dryad.v1908	http://dx.doi.org/10.5061/dryad.v1908	http://purl.org/nescent/treeofsex
1_vertebrates48	Vertebrate traits	1_vertebrates48	vertebrateTreeofSex.csv	Dryad Digital Repository	doi:10.5061/dryad.v1908	http://dx.doi.org/10.5061/dryad.v1908	http://purl.org/nescent/treeofsex
1_vertebrates49	Vertebrate traits	1_vertebrates49	vertebrateTreeofSex.csv	Dryad Digital Repository	doi:10.5061/dryad.v1908	http://dx.doi.org/10.5061/dryad.v1908	http://purl.org/nescent/treeofsex
1_vertebrates50	Vertebrate traits	1_vertebrates50	vertebrateTreeofSex.csv	Dryad Digital Repository	doi:10.5061/dryad.v1908	http://dx.doi.org/10.5061/dryad.v1908	http://purl.org/nescent/treeofsex
1_vertebrates51	Vertebrate traits	1_vertebrates51	vertebrateTreeofSex.csv	Dryad Digital Repository	doi:10.5061/dryad.v1908	http://dx.doi.org/10.5061/dryad.v1908	http://purl.org/nescent/treeofsex
1_vertebrates52	Vertebrate traits	1_vertebrates52	vertebrateTreeofSex.csv	Dryad Digital Repository	doi:10.5061/dryad.v1908	http://dx.doi.org/10.5061/dryad.v1908	http://purl.org/nescent/treeofsex
1_vertebrates53	Vertebrate traits	1_vertebrates53	vertebrateTreeofSex.csv	Dryad Digital Repository	doi:10.5061/dryad.v1908	http://dx.doi.org/10.5061/dryad.v1908	http://purl.org/nescent/treeofsex
1_vertebrates54	Vertebrate traits	1_vertebrates54	vertebrateTreeofSex.csv	Dryad Digital Repository	doi:10.5061/dryad.v1908	http://dx.doi.org/10.5061/dryad.v1908	http://purl.org/nescent/treeofsex
1_vertebrates55	Vertebrate traits	1_vertebrates55	vertebrateTreeofSex.csv	Dryad Digital Repository	doi:10.5061/dryad.v1908	http://dx.doi.org/10.5061/dryad.v1908	http://purl.org/nescent/treeofsex
1_vertebrates56	Vertebrate traits	1_vertebrates56	vertebrateTreeofSex.csv	Dryad Digital Repository	doi:10.5061/dryad.v1908	http://dx.doi.org/10.5061/dryad.v1908	http://purl.org/nescent/treeofsex
1_vertebrates57	Vertebrate traits	1_vertebrates57	vertebrateTreeofSex.csv	Dryad Digital Repository	doi:10.5061/dryad.v1908	http://dx.doi.org/10.5061/dryad.v1908	http://purl.org/nescent/treeofsex
1_vertebrates58	Vertebrate traits	1_vertebrates58	vertebrateTreeofSex.csv	Dryad Digital Repository	doi:10.5061/dryad.v1908	http://dx.doi.org/10.5061/dryad.v1908	http://purl.org/nescent/treeofsex
#invertebrates	Vertebrate traits
2_invertebrates1	Invertebrate traits	2_invertebrates1	invert.data-2.csv	Dryad Digital Repository	doi:10.5061/dryad.v1908	http://dx.doi.org/10.5061/dryad.v1908	http://purl.org/nescent/treeofsex
2_invertebrates2	Invertebrate traits	2_invertebrates2	invert.data-2.csv	Dryad Digital Repository	doi:10.5061/dryad.v1908	http://dx.doi.org/10.5061/dryad.v1908	http://purl.org/nescent/treeofsex
2_invertebrates3	Invertebrate traits	2_invertebrates3	invert.data-2.csv	Dryad Digital Repository	doi:10.5061/dryad.v1908	http://dx.doi.org/10.5061/dryad.v1908	http://purl.org/nescent/treeofsex
2_invertebrates4	Invertebrate traits	2_invertebrates4	invert.data-2.csv	Dryad Digital Repository	doi:10.5061/dryad.v1908	http://dx.doi.org/10.5061/dryad.v1908	http://purl.org/nescent/treeofsex
2_invertebrates5	Invertebrate traits	2_invertebrates5	invert.data-2.csv	Dryad Digital Repository	doi:10.5061/dryad.v1908	http://dx.doi.org/10.5061/dryad.v1908	http://purl.org/nescent/treeofsex
2_invertebrates6	Invertebrate traits	2_invertebrates6	invert.data-2.csv	Dryad Digital Repository	doi:10.5061/dryad.v1908	http://dx.doi.org/10.5061/dryad.v1908	http://purl.org/nescent/treeofsex
2_invertebrates7	Invertebrate traits	2_invertebrates7	invert.data-2.csv	Dryad Digital Repository	doi:10.5061/dryad.v1908	http://dx.doi.org/10.5061/dryad.v1908	http://purl.org/nescent/treeofsex
2_invertebrates8	Invertebrate traits	2_invertebrates8	invert.data-2.csv	Dryad Digital Repository	doi:10.5061/dryad.v1908	http://dx.doi.org/10.5061/dryad.v1908	http://purl.org/nescent/treeofsex
2_invertebrates9	Invertebrate traits	2_invertebrates9	invert.data-2.csv	Dryad Digital Repository	doi:10.5061/dryad.v1908	http://dx.doi.org/10.5061/dryad.v1908	http://purl.org/nescent/treeofsex
2_invertebrates10	Invertebrate traits	2_invertebrates10	invert.data-2.csv	Dryad Digital Repository	doi:10.5061/dryad.v1908	http://dx.doi.org/10.5061/dryad.v1908	http://purl.org/nescent/treeofsex
2_invertebrates11	Invertebrate traits	2_invertebrates11	invert.data-2.csv	Dryad Digital Repository	doi:10.5061/dryad.v1908	http://dx.doi.org/10.5061/dryad.v1908	http://purl.org/nescent/treeofsex
2_invertebrates12	Invertebrate traits	2_invertebrates12	invert.data-2.csv	Dryad Digital Repository	doi:10.5061/dryad.v1908	http://dx.doi.org/10.5061/dryad.v1908	http://purl.org/nescent/treeofsex
2_invertebrates13	Invertebrate traits	2_invertebrates13	invert.data-2.csv	Dryad Digital Repository	doi:10.5061/dryad.v1908	http://dx.doi.org/10.5061/dryad.v1908	http://purl.org/nescent/treeofsex
2_invertebrates14	Invertebrate traits	2_invertebrates14	invert.data-2.csv	Dryad Digital Repository	doi:10.5061/dryad.v1908	http://dx.doi.org/10.5061/dryad.v1908	http://purl.org/nescent/treeofsex
2_invertebrates15	Invertebrate traits	2_invertebrates15	invert.data-2.csv	Dryad Digital Repository	doi:10.5061/dryad.v1908	http://dx.doi.org/10.5061/dryad.v1908	http://purl.org/nescent/treeofsex
2_invertebrates16	Invertebrate traits	2_invertebrates16	invert.data-2.csv	Dryad Digital Repository	doi:10.5061/dryad.v1908	http://dx.doi.org/10.5061/dryad.v1908	http://purl.org/nescent/treeofsex
2_invertebrates17	Invertebrate traits	2_invertebrates17	invert.data-2.csv	Dryad Digital Repository	doi:10.5061/dryad.v1908	http://dx.doi.org/10.5061/dryad.v1908	http://purl.org/nescent/treeofsex
2_invertebrates18	Invertebrate traits	2_invertebrates18	invert.data-2.csv	Dryad Digital Repository	doi:10.5061/dryad.v1908	http://dx.doi.org/10.5061/dryad.v1908	http://purl.org/nescent/treeofsex
2_invertebrates19	Invertebrate traits	2_invertebrates19	invert.data-2.csv	Dryad Digital Repository	doi:10.5061/dryad.v1908	http://dx.doi.org/10.5061/dryad.v1908	http://purl.org/nescent/treeofsex
2_invertebrates20	Invertebrate traits	2_invertebrates20	invert.data-2.csv	Dryad Digital Repository	doi:10.5061/dryad.v1908	http://dx.doi.org/10.5061/dryad.v1908	http://purl.org/nescent/treeofsex
2_invertebrates21	Invertebrate traits	2_invertebrates21	invert.data-2.csv	Dryad Digital Repository	doi:10.5061/dryad.v1908	http://dx.doi.org/10.5061/dryad.v1908	http://purl.org/nescent/treeofsex
2_invertebrates22	Invertebrate traits	2_invertebrates22	invert.data-2.csv	Dryad Digital Repository	doi:10.5061/dryad.v1908	http://dx.doi.org/10.5061/dryad.v1908	http://purl.org/nescent/treeofsex
2_invertebrates23	Invertebrate traits	2_invertebrates23	invert.data-2.csv	Dryad Digital Repository	doi:10.5061/dryad.v1908	http://dx.doi.org/10.5061/dryad.v1908	http://purl.org/nescent/treeofsex
2_invertebrates24	Invertebrate traits	2_invertebrates24	invert.data-2.csv	Dryad Digital Repository	doi:10.5061/dryad.v1908	http://dx.doi.org/10.5061/dryad.v1908	http://purl.org/nescent/treeofsex
2_invertebrates25	Invertebrate traits	2_invertebrates25	invert.data-2.csv	Dryad Digital Repository	doi:10.5061/dryad.v1908	http://dx.doi.org/10.5061/dryad.v1908	http://purl.org/nescent/treeofsex
2_invertebrates26	Invertebrate traits	2_invertebrates26	invert.data-2.csv	Dryad Digital Repository	doi:10.5061/dryad.v1908	http://dx.doi.org/10.5061/dryad.v1908	http://purl.org/nescent/treeofsex
2_invertebrates27	Invertebrate traits	2_invertebrates27	invert.data-2.csv	Dryad Digital Repository	doi:10.5061/dryad.v1908	http://dx.doi.org/10.5061/dryad.v1908	http://purl.org/nescent/treeofsex
2_invertebrates28	Invertebrate traits	2_invertebrates28	invert.data-2.csv	Dryad Digital Repository	doi:10.5061/dryad.v1908	http://dx.doi.org/10.5061/dryad.v1908	http://purl.org/nescent/treeofsex
2_invertebrates29	Invertebrate traits	2_invertebrates29	invert.data-2.csv	Dryad Digital Repository	doi:10.5061/dryad.v1908	http://dx.doi.org/10.5061/dryad.v1908	http://purl.org/nescent/treeofsex
2_invertebrates30	Invertebrate traits	2_invertebrates30	invert.data-2.csv	Dryad Digital Repository	doi:10.5061/dryad.v1908	http://dx.doi.org/10.5061/dryad.v1908	http://purl.org/nescent/treeofsex
2_invertebrates31	Invertebrate traits	2_invertebrates31	invert.data-2.csv	Dryad Digital Repository	doi:10.5061/dryad.v1908	http://dx.doi.org/10.5061/dryad.v1908	http://purl.org/nescent/treeofsex
2_invertebrates32	Invertebrate traits	2_invertebrates32	invert.data-2.csv	Dryad Digital Repository	doi:10.5061/dryad.v1908	http://dx.doi.org/10.5061/dryad.v1908	http://purl.org/nescent/treeofsex
2_invertebrates33	Invertebrate traits	2_invertebrates33	invert.data-2.csv	Dryad Digital Repository	doi:10.5061/dryad.v1908	http://dx.doi.org/10.5061/dryad.v1908	http://purl.org/nescent/treeofsex
#plants	Invertebrate traits
3_plants1	Plant traits	3_plants1	plantsTreeofSex.csv	Dryad Digital Repository	doi:10.5061/dryad.v1908	http://dx.doi.org/10.5061/dryad.v1908	http://purl.org/nescent/treeofsex
3_plants2	Plant traits	3_plants2	plantsTreeofSex.csv	Dryad Digital Repository	doi:10.5061/dryad.v1908	http://dx.doi.org/10.5061/dryad.v1908	http://purl.org/nescent/treeofsex
3_plants3	Plant traits	3_plants3	plantsTreeofSex.csv	Dryad Digital Repository	doi:10.5061/dryad.v1908	http://dx.doi.org/10.5061/dryad.v1908	http://purl.org/nescent/treeofsex
3_plants4	Plant traits	3_plants4	plantsTreeofSex.csv	Dryad Digital Repository	doi:10.5061/dryad.v1908	http://dx.doi.org/10.5061/dryad.v1908	http://purl.org/nescent/treeofsex
3_plants5	Plant traits	3_plants5	plantsTreeofSex.csv	Dryad Digital Repository	doi:10.5061/dryad.v1908	http://dx.doi.org/10.5061/dryad.v1908	http://purl.org/nescent/treeofsex
3_plants6	Plant traits	3_plants6	plantsTreeofSex.csv	Dryad Digital Repository	doi:10.5061/dryad.v1908	http://dx.doi.org/10.5061/dryad.v1908	http://purl.org/nescent/treeofsex
3_plants7	Plant traits	3_plants7	plantsTreeofSex.csv	Dryad Digital Repository	doi:10.5061/dryad.v1908	http://dx.doi.org/10.5061/dryad.v1908	http://purl.org/nescent/treeofsex
3_plants8	Plant traits	3_plants8	plantsTreeofSex.csv	Dryad Digital Repository	doi:10.5061/dryad.v1908	http://dx.doi.org/10.5061/dryad.v1908	http://purl.org/nescent/treeofsex
3_plants9	Plant traits	3_plants9	plantsTreeofSex.csv	Dryad Digital Repository	doi:10.5061/dryad.v1908	http://dx.doi.org/10.5061/dryad.v1908	http://purl.org/nescent/treeofsex
3_plants10	Plant traits	3_plants10	plantsTreeofSex.csv	Dryad Digital Repository	doi:10.5061/dryad.v1908	http://dx.doi.org/10.5061/dryad.v1908	http://purl.org/nescent/treeofsex
3_plants11	Plant traits	3_plants11	plantsTreeofSex.csv	Dryad Digital Repository	doi:10.5061/dryad.v1908	http://dx.doi.org/10.5061/dryad.v1908	http://purl.org/nescent/treeofsex
3_plants12	Plant traits	3_plants12	plantsTreeofSex.csv	Dryad Digital Repository	doi:10.5061/dryad.v1908	http://dx.doi.org/10.5061/dryad.v1908	http://purl.org/nescent/treeofsex
3_plants13	Plant traits	3_plants13	plantsTreeofSex.csv	Dryad Digital Repository	doi:10.5061/dryad.v1908	http://dx.doi.org/10.5061/dryad.v1908	http://purl.org/nescent/treeofsex
3_plants14	Plant traits	3_plants14	plantsTreeofSex.csv	Dryad Digital Repository	doi:10.5061/dryad.v1908	http://dx.doi.org/10.5061/dryad.v1908	http://purl.org/nescent/treeofsex
3_plants15	Plant traits	3_plants15	plantsTreeofSex.csv	Dryad Digital Repository	doi:10.5061/dryad.v1908	http://dx.doi.org/10.5061/dryad.v1908	http://purl.org/nescent/treeofsex
3_plants16	Plant traits	3_plants16	plantsTreeofSex.csv	Dryad Digital Repository	doi:10.5061/dryad.v1908	http://dx.doi.org/10.5061/dryad.v1908	http://purl.org/nescent/treeofsex
3_plants17	Plant traits	3_plants17	plantsTreeofSex.csv	Dryad Digital Repository	doi:10.5061/dryad.v1908	http://dx.doi.org/10.5061/dryad.v1908	http://purl.org/nescent/treeofsex
3_plants18	Plant traits	3_plants18	plantsTreeofSex.csv	Dryad Digital Repository	doi:10.5061/dryad.v1908	http://dx.doi.org/10.5061/dryad.v1908	http://purl.org/nescent/treeofsex
3_plants19	Plant traits	3_plants19	plantsTreeofSex.csv	Dryad Digital Repository	doi:10.5061/dryad.v1908	http://dx.doi.org/10.5061/dryad.v1908	http://purl.org/nescent/treeofsex
3_plants20	Plant traits	3_plants20	plantsTreeofSex.csv	Dryad Digital Repository	doi:10.5061/dryad.v1908	http://dx.doi.org/10.5061/dryad.v1908	http://purl.org/nescent/treeofsex
3_plants21	Plant traits	3_plants21	plantsTreeofSex.csv	Dryad Digital Repository	doi:10.5061/dryad.v1908	http://dx.doi.org/10.5061/dryad.v1908	http://purl.org/nescent/treeofsex
3_plants22	Plant traits	3_plants22	plantsTreeofSex.csv	Dryad Digital Repository	doi:10.5061/dryad.v1908	http://dx.doi.org/10.5061/dryad.v1908	http://purl.org/nescent/treeofsex
3_plants23	Plant traits	3_plants23	plantsTreeofSex.csv	Dryad Digital Repository	doi:10.5061/dryad.v1908	http://dx.doi.org/10.5061/dryad.v1908	http://purl.org/nescent/treeofsex
3_plants24	Plant traits	3_plants24	plantsTreeofSex.csv	Dryad Digital Repository	doi:10.5061/dryad.v1908	http://dx.doi.org/10.5061/dryad.v1908	http://purl.org/nescent/treeofsex
3_plants25	Plant traits	3_plants25	plantsTreeofSex.csv	Dryad Digital Repository	doi:10.5061/dryad.v1908	http://dx.doi.org/10.5061/dryad.v1908	http://purl.org/nescent/treeofsex
3_plants26	Plant traits	3_plants26	plantsTreeofSex.csv	Dryad Digital Repository	doi:10.5061/dryad.v1908	http://dx.doi.org/10.5061/dryad.v1908	http://purl.org/nescent/treeofsex
3_plants27	Plant traits	3_plants27	plantsTreeofSex.csv	Dryad Digital Repository	doi:10.5061/dryad.v1908	http://dx.doi.org/10.5061/dryad.v1908	http://purl.org/nescent/treeofsex
